# Supplementary material for: Electrocardiography Abnormalities in Macaques after Infection with Encephalitic Alphaviruses
Source: Pathogens. 2019 Nov 16;8(4):240. doi: 10.3390/pathogens8040240 (PMC6969904; doi:10.3390/pathogens8040240)
Supplement: Supplementary file 1 [file pathogens-08-00240-s001.zip]

Archive with 6 entries (6 files):
- Supplemental_Revised/Supplemental Figure A2.png
- Supplemental_Revised/Supplemental Figure A3.png
- Supplemental_Revised/Supplemental Figure A5.png
- Supplemental_Revised/Supplemental Figure A1.png
- Supplemental_Revised/Supplemental Figure A4.png
- Supplemental Tables.docx
